# Supplementary material for: Celiac Disease Defined by Over-Sensitivity to Gliadin Activation and Superior Antigen Presentation of Dendritic Cells
Source: Int J Mol Sci. 2021 Sep 15;22(18):9982. doi: 10.3390/ijms22189982 (PMC8469067; doi:10.3390/ijms22189982)
Supplement: Supplementary file 1 [file ijms-22-09982-s001.zip]

Archive with 1 entries (1 files):
- ijms-1342053-supplementary - Copy.pdf
